# Supplementary material for: BR109, a Novel Fully Humanized T-Cell-Engaging Bispecific Antibody with GPRC5D Binding, Has Potent Antitumor Activities in Multiple Myeloma
Source: Cancers (Basel). 2023 Dec 9;15(24):5774. doi: 10.3390/cancers15245774 (PMC10741763; doi:10.3390/cancers15245774)
Supplement: Supplementary file 1 [file cancers-15-05774-s001.zip]

Archive with 1 entries (1 files):
- cancers-2681963-supplementary.pdf
